# Supplementary material for: Nasal Staphylococcus aureus in COVID-19 Patients Shows No Enrichment of High-Risk Clones
Source: Int J Mol Sci. 2026 Jan 27;27(3):1250. doi: 10.3390/ijms27031250 (PMC12897739; doi:10.3390/ijms27031250)
Supplement: Supplementary file 1 [file ijms-27-01250-s001.zip]

Archive with 1 entries (1 files):
- ijms-4089883-supplementary.pdf
